# Supplementary material for: A functional trait database for Mediterranean Basin plants
Source: Sci Data. 2018 Jul 10;5:180135. doi: 10.1038/sdata.2018.135 (PMC6038851; doi:10.1038/sdata.2018.135)
Supplement: Supplementary file 1 [file sdata2018135-isa1.zip]

Archive with 3 entries (3 files):
- i_Investigation.txt
- s_study_Pausas.txt
- a_assay_Pausas.txt
