# Supplementary material for: A functional trait database for Mediterranean Basin plants
Source: Sci Data. 2018 Jul 10;5:180135. doi: 10.1038/sdata.2018.135 (PMC6038851; doi:10.1038/sdata.2018.135)
Supplement: Supplementary file 1 [file sdata2018135-isa1.zip › i_Investigation.txt]

# Investigation File generated for Scientific Data with Investigation File Authoring Tool version 0.1.0 on 08/06/2018 - This metadata file is CC0
ONTOLOGY SOURCE REFERENCE
Term Source Name	SIO	NCBITAXON	GAZ	ERO	OBI	PTO	IAO
Term Source File	http://data.bioontology.org/ontologies/SIO	http://data.bioontology.org/ontologies/NCBITAXON	http://data.bioontology.org/ontologies/GAZ	http://data.bioontology.org/ontologies/ERO	http://data.bioontology.org/ontologies/OBI	http://data.bioontology.org/ontologies/PTO	http://data.bioontology.org/ontologies/IAO
Term Source Version	1.43	2016AB	$Revision: 1.512 $	2013-08-02	2014-08-18	September 2016	2015-02-23
Term Source Description	Semanticscience Integrated Ontology	National Center for Biotechnology Information (NCBI) Organismal Classification	Gazetteer	Eagle-I Research Resource Ontology	Ontology for Biomedical Investigations	Plant Trait Ontology	Information Artifact Ontology
INVESTIGATION
Investigation Identifier
Investigation Title
Investigation Description
Investigation Submission Date
Investigation Public Release Date
INVESTIGATION PUBLICATIONS
Investigation PubMed ID
Investigation Publication DOI
Investigation Publication Author List
Investigation Publication Title
Investigation Publication Status
Investigation Publication Status Term Accession Number
Investigation Publication Status Term Source REF
INVESTIGATION CONTACTS
Investigation Person Last Name
Investigation Person Mid Initials
Investigation Person First Name
Investigation Person Address
Investigation Person Phone
Investigation Person Fax
Investigation Person Email
Investigation Person Affiliation
Investigation Person Roles
Investigation Person Roles Term Accession Number
Investigation Person Roles Term Source REF
STUDY
Study Identifier	10.1038/sdata.2018.135
Study Title	A functional trait database for Mediterranean Basin plants
Study Submission Date	09/08/2017
Study Public Release Date	10/07/2018
Study Description	http://www.nature.com/articles/sdata2018135#abstract
Study File Name	s_study_Pausas.txt
Comment[Subject Keywords]	//;//;//
Comment[Manuscript Licence]	CC BY-4.0
Comment[Experimental Metadata Licence]	CC0
Comment[Supplementary Information File Name]	
Comment[Supplementary Information File Type]	x-zip-compressed
Comment[Supplementary Information File URL]	http://www.nature.com/articles/sdata2018135#supplementary-information
Comment[Data Repository]	figshare
Comment[Data Record Accession]	doi:10.6084/m9.figshare.c.3843841
Comment[Data Record URI]	https://dx.doi.org/10.6084/m9.figshare.c.3843841
STUDY DESIGN DESCRIPTORS
Study Design Type	data integration objective	database creation objective	biodiversity assessment objective
Study Design Type Term Accession Number	ERO:0100092	http://www.ebi.ac.uk/efo/swo/SWO_0000509	OBI:0001969
Study Design Type Term Source REF	ERO	ERO	OBI
STUDY PUBLICATIONS
Study PubMed ID	""
Study Publication DOI	doi:10.1890/08-1309.1
Study Publication Author List	""
Study Publication Title	""
Study Publication Status	published
Study Publication Status Term Accession Number	
Study Publication Status Term Source REF	
STUDY FACTORS
Study Factor Name
Study Factor Type
Study Factor Type Term Accession Number
Study Factor Type Term Source REF
STUDY ASSAYS
Study Assay Measurement Type	plant trait
Study Assay Measurement Type Term Accession Number	TO:0000387
Study Assay Measurement Type Term Source REF	PTO
Study Assay Technology Type	data item extraction from journal article
Study Assay Technology Type Term Accession Number	IAO:0000443
Study Assay Technology Type Term Source REF	IAO
Study Assay Technology Platform	""
Study Assay File Name	a_assay_Pausas.txt
STUDY PROTOCOLS
Study Protocol Name	Data sources	Database structure	Data compilation	Additional information
Study Protocol Type	selection	information acquisition	data item extraction from journal article	information processor function
Study Protocol Type Term Accession Number	OBI:0001928	OBI:0600013	IAO:0000443	OBI:0000392
Study Protocol Type Term Source REF	OBI	OBI	OBI	OBI
Study Protocol Description				
Study Protocol URI	""	""	""	""
Study Protocol Version				
Study Protocol Parameters Name	""	""	""	""
Study Protocol Parameters Name Term Accession Number	""	""	""	""
Study Protocol Parameters Name Term Source REF	""	""	""	""
Study Protocol Components Name	""	""	""	""
Study Protocol Components Type	""	""	""	""
Study Protocol Components Type Term Accession Number	""	""	""	""
Study Protocol Components Type Term Source REF	""	""	""	""
STUDY CONTACTS
Study Person Last Name	Tavşanoğlu	Pausas
Study Person First Name	Çağatay	Juli G.
Study Person Mid Initials		
Study Person Email	""	juli.g.pausas@uv.es
Study Person Phone		
Study Person Fax		
Study Person Address		
Study Person Affiliation	Division of Ecology, Department of Biology, Hacettepe University, Beytepe 06800, Ankara, Turkey	Centro de Investigaciones sobre Desertificación, Consejo Superior de Investigaciones Científicas (CIDE-CSIC), 46113, Valencia, Spain
Study Person Roles		
Study Person Roles Term Accession Number		
Study Person Roles Term Source REF		
Comment[Study Person ORCID]		0000-0003-3533-5786
Comment[Funder]		
Comment[FundRef ID]		
Comment[Funder Term Source REF]		
Comment[Grant Identifier]		
