# Supplementary material for: A functional trait database for Mediterranean Basin plants
Source: Sci Data. 2018 Jul 10;5:180135. doi: 10.1038/sdata.2018.135 (PMC6038851; doi:10.1038/sdata.2018.135)
Supplement: Supplementary file 1 [file sdata2018135-isa1.zip › s_study_Pausas.txt]

Source Name	Material Type	Term Source REF	Term Accession Number	Characteristics[organism]	Term Source REF	Term Accession Number	Characteristics[geographical location]	Term Source REF	Term Accession Number	Protocol REF	Sample Name	Material Type	Term Source REF	Term Accession Number
scientific papers	journal article	IAO	IAO:0000013	Tracheophyta	NCBITAXON	NCBITaxon:58023	Mediterranean Region	GAZ	GAZ:01000029	Data sources	scientific papers	data set	IAO	IAO:0000100
books	publication	IAO	IAO:0000311	Tracheophyta	NCBITAXON	NCBITaxon:58023	Mediterranean Region	GAZ	GAZ:01000029	Data sources	books	data set	IAO	IAO:0000100
reports	report	IAO	IAO:0000088	Tracheophyta	NCBITAXON	NCBITaxon:58023	Mediterranean Region	GAZ	GAZ:01000029	Data sources	reports	data set	IAO	IAO:0000100
theses	document	IAO	IAO:0000310	Tracheophyta	NCBITAXON	NCBITaxon:58023	Mediterranean Region	GAZ	GAZ:01000029	Data sources	theses	data set	IAO	IAO:0000100
other publications	publication	IAO	IAO:0000311	Tracheophyta	NCBITAXON	NCBITaxon:58023	Mediterranean Region	GAZ	GAZ:01000029	Data sources	other publications	data set	IAO	IAO:0000100
unpublished sources	opinion	SIO	SIO:001004	Tracheophyta	NCBITAXON	NCBITaxon:58023	Mediterranean Region	GAZ	GAZ:01000029	Data sources	unpublished sources	data set	IAO	IAO:0000100
