# Supplementary material for: A functional trait database for Mediterranean Basin plants
Source: Sci Data. 2018 Jul 10;5:180135. doi: 10.1038/sdata.2018.135 (PMC6038851; doi:10.1038/sdata.2018.135)
Supplement: Supplementary file 1 [file sdata2018135-isa1.zip › a_assay_Pausas.txt]

Sample Name	Protocol REF	Protocol REF	Assay Name	Raw Data File	Comment[Data Repository]	Comment[Data Record Accession]	Comment[Data Record URI]	Protocol REF	Derived Data File	Comment[Data Repository]	Comment[Data Record Accession]	Comment[Data Record URI]
scientific papers	Database structure	Data compilation	scientific papers_taxa	BROT2_dat.csv	figshare	doi:10.6084/m9.figshare.c.3843841	https://dx.doi.org/10.6084/m9.figshare.c.3843841	Additional information	BROT2_tax.csv	figshare	doi:10.6084/m9.figshare.c.3843841	https://dx.doi.org/10.6084/m9.figshare.c.3843841
books	Database structure	Data compilation	books_taxa	BROT2_dat.csv	figshare	doi:10.6084/m9.figshare.c.3843841	https://dx.doi.org/10.6084/m9.figshare.c.3843841	Additional information	BROT2_tax.csv	figshare	doi:10.6084/m9.figshare.c.3843841	https://dx.doi.org/10.6084/m9.figshare.c.3843841
reports	Database structure	Data compilation	reports_taxa	BROT2_dat.csv	figshare	doi:10.6084/m9.figshare.c.3843841	https://dx.doi.org/10.6084/m9.figshare.c.3843841	Additional information	BROT2_tax.csv	figshare	doi:10.6084/m9.figshare.c.3843841	https://dx.doi.org/10.6084/m9.figshare.c.3843841
theses	Database structure	Data compilation	theses_taxa	BROT2_dat.csv	figshare	doi:10.6084/m9.figshare.c.3843841	https://dx.doi.org/10.6084/m9.figshare.c.3843841	Additional information	BROT2_tax.csv	figshare	doi:10.6084/m9.figshare.c.3843841	https://dx.doi.org/10.6084/m9.figshare.c.3843841
other publications	Database structure	Data compilation	other publications_taxa	BROT2_dat.csv	figshare	doi:10.6084/m9.figshare.c.3843841	https://dx.doi.org/10.6084/m9.figshare.c.3843841	Additional information	BROT2_tax.csv	figshare	doi:10.6084/m9.figshare.c.3843841	https://dx.doi.org/10.6084/m9.figshare.c.3843841
unpublished sources	Database structure	Data compilation	unpublished sources_taxa	BROT2_dat.csv	figshare	doi:10.6084/m9.figshare.c.3843841	https://dx.doi.org/10.6084/m9.figshare.c.3843841	Additional information	BROT2_tax.csv	figshare	doi:10.6084/m9.figshare.c.3843841	https://dx.doi.org/10.6084/m9.figshare.c.3843841
scientific papers	Database structure	Data compilation	scientific papers_synonymous names	BROT2_dat.csv	figshare	doi:10.6084/m9.figshare.c.3843841	https://dx.doi.org/10.6084/m9.figshare.c.3843841	Additional information	BROT2_syn.csv	figshare	doi:10.6084/m9.figshare.c.3843841	https://dx.doi.org/10.6084/m9.figshare.c.3843841
books	Database structure	Data compilation	books_synonymous names	BROT2_dat.csv	figshare	doi:10.6084/m9.figshare.c.3843841	https://dx.doi.org/10.6084/m9.figshare.c.3843841	Additional information	BROT2_syn.csv	figshare	doi:10.6084/m9.figshare.c.3843841	https://dx.doi.org/10.6084/m9.figshare.c.3843841
reports	Database structure	Data compilation	reports_synonymous names	BROT2_dat.csv	figshare	doi:10.6084/m9.figshare.c.3843841	https://dx.doi.org/10.6084/m9.figshare.c.3843841	Additional information	BROT2_syn.csv	figshare	doi:10.6084/m9.figshare.c.3843841	https://dx.doi.org/10.6084/m9.figshare.c.3843841
theses	Database structure	Data compilation	theses_synonymous names	BROT2_dat.csv	figshare	doi:10.6084/m9.figshare.c.3843841	https://dx.doi.org/10.6084/m9.figshare.c.3843841	Additional information	BROT2_syn.csv	figshare	doi:10.6084/m9.figshare.c.3843841	https://dx.doi.org/10.6084/m9.figshare.c.3843841
other publications	Database structure	Data compilation	other publications_synonymous names	BROT2_dat.csv	figshare	doi:10.6084/m9.figshare.c.3843841	https://dx.doi.org/10.6084/m9.figshare.c.3843841	Additional information	BROT2_syn.csv	figshare	doi:10.6084/m9.figshare.c.3843841	https://dx.doi.org/10.6084/m9.figshare.c.3843841
unpublished sources	Database structure	Data compilation	unpublished sources_synonymous names	BROT2_dat.csv	figshare	doi:10.6084/m9.figshare.c.3843841	https://dx.doi.org/10.6084/m9.figshare.c.3843841	Additional information	BROT2_syn.csv	figshare	doi:10.6084/m9.figshare.c.3843841	https://dx.doi.org/10.6084/m9.figshare.c.3843841
scientific papers	Database structure	Data compilation	scientific papers_sources	BROT2_dat.csv	figshare	doi:10.6084/m9.figshare.c.3843841	https://dx.doi.org/10.6084/m9.figshare.c.3843841	Additional information	BROT2_sou.csv	figshare	doi:10.6084/m9.figshare.c.3843841	https://dx.doi.org/10.6084/m9.figshare.c.3843841
books	Database structure	Data compilation	books_sources	BROT2_dat.csv	figshare	doi:10.6084/m9.figshare.c.3843841	https://dx.doi.org/10.6084/m9.figshare.c.3843841	Additional information	BROT2_sou.csv	figshare	doi:10.6084/m9.figshare.c.3843841	https://dx.doi.org/10.6084/m9.figshare.c.3843841
reports	Database structure	Data compilation	reports_sources	BROT2_dat.csv	figshare	doi:10.6084/m9.figshare.c.3843841	https://dx.doi.org/10.6084/m9.figshare.c.3843841	Additional information	BROT2_sou.csv	figshare	doi:10.6084/m9.figshare.c.3843841	https://dx.doi.org/10.6084/m9.figshare.c.3843841
theses	Database structure	Data compilation	theses_sources	BROT2_dat.csv	figshare	doi:10.6084/m9.figshare.c.3843841	https://dx.doi.org/10.6084/m9.figshare.c.3843841	Additional information	BROT2_sou.csv	figshare	doi:10.6084/m9.figshare.c.3843841	https://dx.doi.org/10.6084/m9.figshare.c.3843841
other publications	Database structure	Data compilation	other publications_sources	BROT2_dat.csv	figshare	doi:10.6084/m9.figshare.c.3843841	https://dx.doi.org/10.6084/m9.figshare.c.3843841	Additional information	BROT2_sou.csv	figshare	doi:10.6084/m9.figshare.c.3843841	https://dx.doi.org/10.6084/m9.figshare.c.3843841
unpublished sources	Database structure	Data compilation	unpublished sources_sources	BROT2_dat.csv	figshare	doi:10.6084/m9.figshare.c.3843841	https://dx.doi.org/10.6084/m9.figshare.c.3843841	Additional information	BROT2_sou.csv	figshare	doi:10.6084/m9.figshare.c.3843841	https://dx.doi.org/10.6084/m9.figshare.c.3843841
